# Supplementary material for: D-mannose reduces oxidative stress, inhibits inflammation, and increases treg cell proportions in mice with ulcerative colitis
Source: Front Pharmacol. 2024 Nov 1;15:1454713. doi: 10.3389/fphar.2024.1454713 (PMC11563948; doi:10.3389/fphar.2024.1454713)
Supplement: Supplementary file 2 [file DataSheet2.xlsx]

## Sheet: CD4+CD25+CD127-
Mesenteric lymph nodes
													Negative Control					N				M				D-mannose
											CD127
														CD25
Peripheral blood
													Negative Control					N				M				D-mannose
											CD127
														CD25
Spleen
													Negative Control					N				M				D-mannose
											CD127
														CD25
4

## Sheet: CD8+CD28-
Mesenteric lymph nodes
													Negative Control					N				M				D-mannose
											CD28
														CD8
Peripheral blood
													Negative Control					N				M				D-mannose
											CD28
														CD8
Spleen
											CD28
														CD8

## Sheet: CD4+CD25+Foxp3+
Mesenteric lymph nodes
		Negative Control				N			M			D-mannose					Negative Control				N			M			D-mannose
Foxp3															Foxp3
			CD4															CD25
Peripheral blood
		Negative Control				N			M			D-mannose					Negative Control				N			M			D-mannose
Foxp3
															Foxp3
			CD4															CD25
Spleen
		Negative Control				N			M			D-mannose					Negative Control				N			M			D-mannose
															Foxp3
Foxp3
			CD4															CD25
